# Supplementary material for: Understanding the exposure risk of aerosolized Coccidioides in a Valley fever endemic metropolis
Source: Sci Rep. 2024 Jan 15;14:1311. doi: 10.1038/s41598-024-51407-x (PMC10789871; doi:10.1038/s41598-024-51407-x)
Supplement: Supplementary file 2 — Supplementary Information 2. [file 41598_2024_51407_MOESM2_ESM.csv]

	Site	Date	Result
1	1A	2018-01-05	Negative
2	1A	2018-01-06	Positive
3	1A	2018-01-07	Positive
4	1A	2018-01-08	Negative
5	1A	2018-01-09	Positive
6	1A	2018-01-10	Positive
7	1A	2018-01-11	Positive
8	1A	2018-01-12	Positive
9	1A	2018-01-13	Positive
10	1A	2018-01-14	Negative
11	1A	2018-01-15	Positive
12	1A	2018-01-16	Positive
13	1A	2018-01-17	Positive
14	1A	2018-01-18	Positive
15	1A	2018-01-19	Positive
16	1A	2018-01-20	Positive
17	1A	2018-01-21	Positive
18	1A	2018-01-22	Negative
19	1A	2018-01-23	Negative
20	1A	2018-01-24	Positive
21	1A	2018-01-25	Positive
22	1A	2018-01-26	Negative
23	1A	2018-01-27	Negative
24	1A	2018-01-28	Negative
25	1A	2018-01-29	Negative
26	1A	2018-01-30	Negative
27	1A	2018-01-31	Negative
28	1A	2018-02-01	Negative
29	1A	2018-02-02	Positive
30	1A	2018-02-03	Negative
31	1A	2018-02-04	Negative
32	1A	2018-02-05	Negative
33	1A	2018-02-06	Positive
34	1A	2018-02-07	Negative
35	1A	2018-02-08	Negative
36	1A	2018-02-09	Negative
37	1A	2018-02-12	Positive
38	1A	2018-02-14	Negative
39	1A	2018-02-15	Positive
40	1A	2018-02-16	Negative
41	1A	2018-02-20	Positive
42	1A	2018-02-21	Negative
43	1A	2018-02-23	Negative
44	1A	2018-02-24	Negative
45	1A	2018-02-25	Negative
46	1A	2018-02-26	Negative
47	1A	2018-02-27	Negative
48	1A	2018-02-28	Negative
49	1A	2018-03-01	Negative
50	1A	2018-03-03	Negative
51	1A	2018-03-04	Negative
52	1A	2018-03-05	Negative
53	1A	2018-03-06	Negative
54	1A	2018-03-07	Negative
55	1A	2018-03-08	Negative
56	1A	2018-03-10	Negative
57	1A	2018-03-11	Negative
58	1A	2018-03-12	Negative
59	1A	2018-03-13	Negative
60	1A	2018-03-14	Negative
61	1A	2018-03-15	Negative
62	1A	2018-03-16	Negative
63	1A	2018-03-17	Negative
64	1A	2018-03-18	Negative
65	1A	2018-03-19	Negative
66	1A	2018-03-20	Negative
67	1A	2018-03-21	Negative
68	1A	2018-03-22	Negative
69	1A	2018-03-23	Negative
70	1A	2018-03-24	Negative
71	1A	2018-03-25	Negative
72	1A	2018-03-26	Negative
73	1A	2018-03-27	Negative
74	1A	2018-03-28	Negative
75	1A	2018-03-29	Negative
76	1A	2018-03-30	Negative
77	1A	2018-03-31	Positive
78	1A	2018-04-01	Negative
79	1A	2018-04-05	Negative
80	1A	2018-04-06	Negative
81	1A	2018-04-07	Negative
82	1A	2018-04-08	Positive
83	1A	2018-04-09	Negative
84	1A	2018-04-10	Negative
85	1A	2018-04-11	Negative
86	1A	2018-04-12	Negative
87	1A	2018-04-13	Negative
88	1A	2018-04-14	Negative
89	1A	2018-04-15	Negative
90	1A	2018-04-16	Negative
91	1A	2018-04-17	Negative
92	1A	2018-04-18	Negative
93	1A	2018-04-19	Negative
94	1A	2018-04-20	Negative
95	1A	2018-04-21	Negative
96	1A	2018-04-22	Negative
97	1A	2018-04-23	Negative
98	1A	2018-04-24	Negative
99	1A	2018-04-25	Positive
100	1A	2018-04-26	Negative
101	1A	2018-04-27	Negative
102	1A	2018-04-28	Negative
103	1A	2018-04-29	Negative
104	1A	2018-04-30	Negative
105	1A	2018-05-01	Negative
106	1A	2018-05-02	Negative
107	1A	2018-05-03	Negative
108	1A	2018-05-04	Negative
109	1A	2018-05-05	Negative
110	1A	2018-05-06	Negative
111	1A	2018-05-07	Negative
112	1A	2018-05-08	Negative
113	1A	2018-05-09	Negative
114	1A	2018-05-10	Negative
115	1A	2018-05-11	Negative
116	1A	2018-05-12	Negative
117	1A	2018-05-13	Negative
118	1A	2018-05-14	Negative
119	1A	2018-05-15	Negative
120	1A	2018-05-16	Negative
121	1A	2018-05-17	Negative
122	1A	2018-05-18	Negative
123	1A	2018-05-19	Negative
124	1A	2018-05-20	Negative
125	1A	2018-05-21	Negative
126	1A	2018-05-22	Negative
127	1A	2018-05-23	Negative
128	1A	2018-05-24	Negative
129	1A	2018-05-25	Negative
130	1A	2018-05-26	Negative
131	1A	2018-05-27	Negative
132	1A	2018-05-28	Negative
133	1A	2018-05-29	Negative
134	1A	2018-05-30	Negative
135	1A	2018-05-31	Negative
136	1A	2018-06-01	Positive
137	1A	2018-06-02	Negative
138	1A	2018-06-03	Negative
139	1A	2018-06-04	Negative
140	1A	2018-06-05	Negative
141	1A	2018-06-06	Positive
142	1A	2018-06-07	Negative
143	1A	2018-06-08	Negative
144	1A	2018-06-09	Negative
145	1A	2018-06-10	Negative
146	1A	2018-06-11	Positive
147	1A	2018-06-12	Negative
148	1A	2018-06-13	Positive
149	1A	2018-06-14	Negative
150	1A	2018-06-15	Negative
151	1A	2018-06-17	Negative
152	1A	2018-06-18	Negative
153	1A	2018-06-20	Negative
154	1A	2018-06-21	Negative
155	1A	2018-06-22	Negative
156	1A	2018-06-25	Negative
157	1A	2018-06-27	Negative
158	1A	2018-06-28	Negative
159	1A	2018-06-29	Negative
160	1A	2018-06-30	Negative
161	1A	2018-07-01	Negative
162	1A	2018-07-02	Negative
163	1A	2018-07-03	Negative
164	1A	2018-07-04	Negative
165	1A	2018-07-05	Negative
166	1A	2018-07-06	Negative
167	1A	2018-07-07	Negative
168	1A	2018-07-08	Negative
169	1A	2018-07-09	Negative
170	1A	2018-07-10	Negative
171	1A	2018-07-11	Negative
172	1A	2018-07-12	Negative
173	1A	2018-07-15	Negative
174	1A	2018-07-16	Negative
175	1A	2018-07-18	Negative
176	1A	2018-07-19	Negative
177	1A	2018-07-24	Negative
178	1A	2018-07-25	Negative
179	1A	2018-07-31	Negative
180	1A	2018-08-01	Negative
181	1A	2018-08-02	Negative
182	1A	2018-08-03	Negative
183	1A	2018-08-04	Negative
184	1A	2018-08-05	Negative
185	1A	2018-08-06	Positive
186	1A	2018-08-07	Negative
187	1A	2018-08-11	Negative
188	1A	2018-08-12	Negative
189	1A	2018-08-15	Negative
190	1A	2018-08-16	Negative
191	1A	2018-08-17	Negative
192	1A	2018-08-18	Negative
193	1A	2018-08-19	Negative
194	1A	2018-08-21	Negative
195	1A	2018-08-23	Negative
196	1A	2018-08-24	Negative
197	1A	2018-08-25	Negative
198	1A	2018-08-26	Negative
199	1A	2018-08-27	Negative
200	1A	2018-08-28	Negative
201	1A	2018-08-29	Negative
202	1A	2018-08-30	Negative
203	1A	2018-08-31	Negative
204	1A	2018-09-01	Negative
205	1A	2018-09-02	Negative
206	1A	2018-09-03	Negative
207	1B	2018-01-05	Negative
208	1B	2018-01-06	Negative
209	1B	2018-01-07	Negative
210	1B	2018-01-08	Negative
211	1B	2018-01-09	Negative
212	1B	2018-01-10	Negative
213	1B	2018-01-11	Negative
214	1B	2018-01-12	Negative
215	1B	2018-01-13	Negative
216	1B	2018-01-14	Negative
217	1B	2018-01-15	Negative
218	1B	2018-01-16	Negative
219	1B	2018-01-17	Negative
220	1B	2018-01-18	Negative
221	1B	2018-01-19	Negative
222	1B	2018-01-20	Negative
223	1B	2018-01-21	Positive
224	1B	2018-01-22	Negative
225	1B	2018-01-23	Negative
226	1B	2018-01-24	Negative
227	1B	2018-01-25	Negative
228	1B	2018-01-26	Negative
229	1B	2018-01-27	Negative
230	1B	2018-01-28	Negative
231	1B	2018-01-29	Negative
232	1B	2018-01-30	Negative
233	1B	2018-01-31	Negative
234	1B	2018-02-01	Negative
235	1B	2018-02-02	Negative
236	1B	2018-02-03	Negative
237	1B	2018-02-04	Negative
238	1B	2018-02-05	Negative
239	1B	2018-02-06	Negative
240	1B	2018-02-07	Negative
241	1B	2018-02-08	Negative
242	1B	2018-02-09	Negative
243	1B	2018-02-14	Negative
244	1B	2018-02-15	Negative
245	1B	2018-02-20	Negative
246	1B	2018-02-21	Negative
247	1B	2018-02-23	Negative
248	1B	2018-02-24	Negative
249	1B	2018-02-25	Negative
250	1B	2018-02-26	Negative
251	1B	2018-02-27	Negative
252	1B	2018-02-28	Negative
253	1B	2018-03-01	Negative
254	1B	2018-03-03	Negative
255	1B	2018-03-04	Negative
256	1B	2018-03-05	Negative
257	1B	2018-03-06	Negative
258	1B	2018-03-07	Negative
259	1B	2018-03-08	Negative
260	1B	2018-03-10	Negative
261	1B	2018-03-11	Negative
262	1B	2018-03-12	Negative
263	1B	2018-03-13	Negative
264	1B	2018-03-14	Negative
265	1B	2018-03-15	Negative
266	1B	2018-03-16	Negative
267	1B	2018-03-17	Negative
268	1B	2018-03-18	Negative
269	1B	2018-03-19	Negative
270	1B	2018-03-20	Negative
271	1B	2018-03-21	Negative
272	1B	2018-03-22	Negative
273	1B	2018-03-23	Negative
274	1B	2018-03-24	Negative
275	1B	2018-03-25	Negative
276	1B	2018-03-26	Negative
277	1B	2018-03-27	Negative
278	1B	2018-03-28	Negative
279	1B	2018-03-29	Negative
280	1B	2018-03-30	Negative
281	1B	2018-03-31	Negative
282	1B	2018-04-01	Negative
283	1B	2018-04-02	Negative
284	1B	2018-04-04	Negative
285	1B	2018-04-05	Negative
286	1B	2018-04-06	Negative
287	1B	2018-04-07	Negative
288	1B	2018-04-08	Negative
289	1B	2018-04-09	Negative
290	1B	2018-04-10	Negative
291	1B	2018-04-11	Negative
292	1B	2018-04-12	Negative
293	1B	2018-04-13	Negative
294	1B	2018-04-14	Negative
295	1B	2018-04-15	Negative
296	1B	2018-04-16	Negative
297	1B	2018-04-17	Negative
298	1B	2018-04-18	Negative
299	1B	2018-04-19	Negative
300	1B	2018-04-20	Negative
301	1B	2018-04-21	Negative
302	1B	2018-04-22	Negative
303	1B	2018-04-23	Negative
304	1B	2018-04-24	Negative
305	1B	2018-04-25	Negative
306	1B	2018-04-26	Negative
307	1B	2018-04-27	Negative
308	1B	2018-04-28	Negative
309	1B	2018-04-29	Negative
310	1B	2018-04-30	Negative
311	1B	2018-05-01	Negative
312	1B	2018-05-02	Negative
313	1B	2018-05-03	Negative
314	1B	2018-05-04	Negative
315	1B	2018-05-05	Negative
316	1B	2018-05-06	Negative
317	1B	2018-05-07	Negative
318	1B	2018-05-08	Positive
319	1B	2018-05-09	Negative
320	1B	2018-05-10	Negative
321	1B	2018-05-11	Negative
322	1B	2018-05-12	Negative
323	1B	2018-05-13	Negative
324	1B	2018-05-14	Negative
325	1B	2018-05-15	Negative
326	1B	2018-05-16	Negative
327	1B	2018-05-17	Negative
328	1B	2018-05-18	Negative
329	1B	2018-05-19	Negative
330	1B	2018-05-20	Positive
331	1B	2018-05-21	Negative
332	1B	2018-05-22	Negative
333	1B	2018-05-23	Negative
334	1B	2018-05-24	Negative
335	1B	2018-05-25	Negative
336	1B	2018-05-26	Negative
337	1B	2018-05-27	Negative
338	1B	2018-05-28	Negative
339	1B	2018-05-29	Negative
340	1B	2018-05-30	Negative
341	1B	2018-05-31	Negative
342	1B	2018-06-01	Negative
343	1B	2018-06-02	Negative
344	1B	2018-06-03	Negative
345	1B	2018-06-04	Negative
346	1B	2018-06-05	Negative
347	1B	2018-06-06	Negative
348	1B	2018-06-07	Negative
349	1B	2018-06-08	Negative
350	1B	2018-06-09	Negative
351	1B	2018-06-10	Negative
352	1B	2018-06-11	Negative
353	1B	2018-06-12	Negative
354	1B	2018-06-13	Negative
355	1B	2018-06-14	Negative
356	1B	2018-06-15	Negative
357	1B	2018-06-18	Negative
358	1B	2018-06-19	Negative
359	1B	2018-06-20	Negative
360	1B	2018-06-21	Negative
361	1B	2018-06-22	Negative
362	1B	2018-06-23	Negative
363	1B	2018-06-25	Negative
364	1B	2018-06-26	Negative
365	1B	2018-06-27	Negative
366	1B	2018-06-28	Negative
367	1B	2018-06-29	Negative
368	1B	2018-06-30	Negative
369	1B	2018-07-01	Negative
370	1B	2018-07-02	Negative
371	1B	2018-07-03	Negative
372	1B	2018-07-04	Negative
373	1B	2018-07-05	Negative
374	1B	2018-07-06	Negative
375	1B	2018-07-07	Negative
376	1B	2018-07-08	Negative
377	1B	2018-07-09	Negative
378	1B	2018-07-10	Negative
379	1B	2018-07-11	Negative
380	1B	2018-07-12	Negative
381	1D	2018-01-05	Negative
382	1D	2018-01-06	Negative
383	1D	2018-01-07	Negative
384	1D	2018-01-08	Negative
385	1D	2018-01-09	Negative
386	1D	2018-01-10	Negative
387	1D	2018-01-11	Negative
388	1D	2018-01-12	Negative
389	1D	2018-01-13	Negative
390	1D	2018-01-14	Negative
391	1D	2018-01-15	Negative
392	1D	2018-01-16	Negative
393	1D	2018-01-17	Negative
394	1D	2018-01-18	Negative
395	1D	2018-01-19	Negative
396	1D	2018-01-20	Negative
397	1D	2018-01-21	Negative
398	1D	2018-01-22	Negative
399	1D	2018-01-23	Negative
400	1D	2018-01-24	Negative
401	1D	2018-01-25	Negative
402	1D	2018-01-26	Negative
403	1D	2018-01-27	Negative
404	1D	2018-01-28	Negative
405	1D	2018-01-29	Negative
406	1D	2018-01-30	Negative
407	1D	2018-01-31	Negative
408	1D	2018-02-01	Positive
409	1D	2018-02-02	Negative
410	1D	2018-02-03	Negative
411	1D	2018-02-04	Negative
412	1D	2018-02-05	Negative
413	1D	2018-02-06	Negative
414	1D	2018-02-07	Negative
415	1D	2018-02-08	Negative
416	1D	2018-02-09	Negative
417	1D	2018-02-11	Negative
418	1D	2018-02-14	Negative
419	1D	2018-02-15	Negative
420	1D	2018-02-20	Negative
421	1D	2018-02-21	Negative
422	1D	2018-02-23	Negative
423	1D	2018-02-24	Negative
424	1D	2018-02-25	Negative
425	1D	2018-02-26	Positive
426	1D	2018-02-27	Negative
427	1D	2018-02-28	Negative
428	1D	2018-03-01	Negative
429	1D	2018-03-03	Negative
430	1D	2018-03-04	Positive
431	1D	2018-03-05	Negative
432	1D	2018-03-06	Negative
433	1D	2018-03-07	Negative
434	1D	2018-03-08	Negative
435	1D	2018-03-10	Negative
436	1D	2018-03-11	Negative
437	1D	2018-03-12	Negative
438	1D	2018-03-13	Negative
439	1D	2018-03-14	Negative
440	1D	2018-03-15	Negative
441	1D	2018-03-16	Negative
442	1D	2018-03-17	Negative
443	1D	2018-03-18	Negative
444	1D	2018-03-19	Negative
445	1D	2018-03-20	Negative
446	1D	2018-03-21	Negative
447	1D	2018-03-22	Negative
448	1D	2018-03-23	Negative
449	1D	2018-03-24	Negative
450	1D	2018-03-25	Negative
451	1D	2018-03-26	Negative
452	1D	2018-03-27	Negative
453	1D	2018-03-28	Negative
454	1D	2018-03-29	Negative
455	1D	2018-03-30	Negative
456	1D	2018-03-31	Negative
457	1D	2018-04-01	Negative
458	1D	2018-04-04	Negative
459	1D	2018-04-05	Negative
460	1D	2018-04-06	Negative
461	1D	2018-04-07	Negative
462	1D	2018-04-08	Negative
463	1D	2018-04-09	Negative
464	1D	2018-04-10	Negative
465	1D	2018-04-11	Negative
466	1D	2018-04-12	Negative
467	1D	2018-04-13	Negative
468	1D	2018-04-14	Negative
469	1D	2018-04-15	Negative
470	1D	2018-04-16	Negative
471	1D	2018-04-17	Negative
472	1D	2018-04-18	Negative
473	1D	2018-04-19	Negative
474	1D	2018-04-20	Negative
475	1D	2018-04-21	Positive
476	1D	2018-04-22	Negative
477	1D	2018-04-23	Negative
478	1D	2018-04-25	Negative
479	1D	2018-04-26	Negative
480	1D	2018-04-27	Negative
481	1D	2018-04-28	Negative
482	1D	2018-04-29	Negative
483	1D	2018-04-30	Negative
484	1D	2018-05-01	Negative
485	1D	2018-05-02	Negative
486	1D	2018-05-03	Negative
487	1D	2018-05-04	Negative
488	1D	2018-05-05	Negative
489	1D	2018-05-06	Negative
490	1D	2018-05-07	Negative
491	1D	2018-05-08	Negative
492	1D	2018-05-09	Negative
493	1D	2018-05-10	Negative
494	1D	2018-05-11	Negative
495	1D	2018-05-12	Negative
496	1D	2018-05-13	Negative
497	1D	2018-05-14	Negative
498	1D	2018-05-15	Negative
499	1D	2018-05-16	Negative
500	1D	2018-05-17	Negative
501	1D	2018-05-18	Negative
502	1D	2018-05-19	Negative
503	1D	2018-05-20	Negative
504	1D	2018-05-21	Negative
505	1D	2018-05-22	Negative
506	1D	2018-05-23	Negative
507	1D	2018-05-24	Negative
508	1D	2018-05-25	Positive
509	1D	2018-05-26	Positive
510	1D	2018-05-27	Negative
511	1D	2018-05-28	Negative
512	1D	2018-05-29	Negative
513	1D	2018-05-30	Negative
514	1D	2018-05-31	Negative
515	1D	2018-06-01	Negative
516	1D	2018-06-02	Negative
517	1D	2018-06-03	Negative
518	1D	2018-06-04	Negative
519	1D	2018-06-05	Negative
520	1D	2018-06-06	Negative
521	1D	2018-06-07	Negative
522	1D	2018-06-08	Negative
523	1D	2018-06-09	Negative
524	1D	2018-06-10	Negative
525	1D	2018-06-11	Negative
526	1D	2018-06-12	Negative
527	1D	2018-06-13	Negative
528	1D	2018-06-14	Negative
529	1D	2018-06-15	Negative
530	1D	2018-06-17	Negative
531	1D	2018-06-20	Negative
532	1D	2018-06-21	Negative
533	1D	2018-06-22	Negative
534	1D	2018-06-23	Negative
535	1D	2018-06-28	Negative
536	1D	2018-06-30	Negative
537	1D	2018-07-01	Negative
538	1D	2018-07-02	Negative
539	1D	2018-07-03	Negative
540	1D	2018-07-04	Negative
541	1D	2018-07-05	Negative
542	1D	2018-07-06	Negative
543	1D	2018-07-07	Negative
544	1D	2018-07-08	Negative
545	1D	2018-07-09	Negative
546	1D	2018-07-10	Negative
547	1D	2018-07-11	Negative
548	1D	2018-07-12	Negative
549	2A	2018-01-05	Negative
550	2A	2018-01-06	Negative
551	2A	2018-01-07	Negative
552	2A	2018-01-08	Negative
553	2A	2018-01-09	Negative
554	2A	2018-01-10	Negative
555	2A	2018-01-11	Positive
556	2A	2018-01-12	Negative
557	2A	2018-01-13	Positive
558	2A	2018-01-14	Positive
559	2A	2018-01-15	Negative
560	2A	2018-01-16	Negative
561	2A	2018-01-17	Negative
562	2A	2018-01-18	Negative
563	2A	2018-01-19	Negative
564	2A	2018-01-20	Positive
565	2A	2018-01-21	Positive
566	2A	2018-01-22	Negative
567	2A	2018-01-23	Negative
568	2A	2018-01-24	Negative
569	2A	2018-01-25	Positive
570	2A	2018-01-26	Negative
571	2A	2018-01-27	Negative
572	2A	2018-01-28	Positive
573	2A	2018-01-29	Positive
574	2A	2018-01-30	Negative
575	2A	2018-01-31	Positive
576	2A	2018-02-01	Positive
577	2A	2018-02-02	Positive
578	2A	2018-02-03	Negative
579	2A	2018-02-04	Positive
580	2A	2018-02-05	Positive
581	2A	2018-02-06	Negative
582	2A	2018-02-07	Negative
583	2A	2018-02-08	Negative
584	2A	2018-02-09	Positive
585	2A	2018-02-10	Negative
586	2A	2018-02-11	Positive
587	2A	2018-02-15	Negative
588	2A	2018-02-16	Positive
589	2A	2018-02-20	Positive
590	2A	2018-02-21	Negative
591	2A	2018-02-22	Negative
592	2A	2018-02-23	Negative
593	2A	2018-02-24	Positive
594	2A	2018-02-25	Negative
595	2A	2018-02-26	Positive
596	2A	2018-02-27	Negative
597	2A	2018-02-28	Positive
598	2A	2018-03-01	Negative
599	2A	2018-03-03	Negative
600	2A	2018-03-04	Negative
601	2A	2018-03-05	Negative
602	2A	2018-03-06	Negative
603	2A	2018-03-07	Negative
604	2A	2018-03-08	Negative
605	2A	2018-03-09	Negative
606	2A	2018-03-11	Negative
607	2A	2018-03-12	Negative
608	2A	2018-03-13	Negative
609	2A	2018-03-14	Negative
610	2A	2018-03-15	Negative
611	2A	2018-03-16	Negative
612	2A	2018-03-17	Positive
613	2A	2018-03-18	Negative
614	2A	2018-03-19	Positive
615	2A	2018-03-20	Positive
616	2A	2018-03-21	Negative
617	2A	2018-03-22	Positive
618	2A	2018-03-23	Negative
619	2A	2018-03-24	Negative
620	2A	2018-03-25	Positive
621	2A	2018-03-26	Negative
622	2A	2018-03-27	Negative
623	2A	2018-03-28	Negative
624	2A	2018-03-29	Positive
625	2A	2018-03-30	Negative
626	2A	2018-03-31	Negative
627	2A	2018-04-01	Positive
628	2A	2018-04-02	Positive
629	2A	2018-04-04	Positive
630	2A	2018-04-06	Positive
631	2A	2018-04-07	Positive
632	2A	2018-04-08	Positive
633	2A	2018-04-09	Positive
634	2A	2018-04-10	Positive
635	2A	2018-04-11	Negative
636	2A	2018-04-12	Positive
637	2A	2018-04-13	Positive
638	2A	2018-04-14	Negative
639	2A	2018-04-15	Positive
640	2A	2018-04-16	Positive
641	2A	2018-04-17	Negative
642	2A	2018-04-18	Positive
643	2A	2018-04-19	Positive
644	2A	2018-04-20	Negative
645	2A	2018-04-21	Negative
646	2A	2018-04-22	Negative
647	2A	2018-04-23	Positive
648	2A	2018-04-24	Positive
649	2A	2018-04-25	Positive
650	2A	2018-04-26	Negative
651	2A	2018-04-27	Positive
652	2A	2018-04-28	Negative
653	2A	2018-04-29	Positive
654	2A	2018-04-30	Positive
655	2A	2018-05-01	Positive
656	2A	2018-05-02	Negative
657	2A	2018-05-03	Positive
658	2A	2018-05-04	Positive
659	2A	2018-05-05	Negative
660	2A	2018-05-06	Positive
661	2A	2018-05-07	Positive
662	2A	2018-05-08	Positive
663	2A	2018-05-09	Positive
664	2A	2018-05-10	Positive
665	2A	2018-05-11	Positive
666	2A	2018-05-12	Positive
667	2A	2018-05-13	Positive
668	2A	2018-05-14	Negative
669	2A	2018-05-15	Positive
670	2A	2018-05-16	Positive
671	2A	2018-05-17	Negative
672	2A	2018-05-18	Negative
673	2A	2018-05-19	Positive
674	2A	2018-05-20	Positive
675	2A	2018-05-21	Negative
676	2A	2018-05-22	Positive
677	2A	2018-05-23	Positive
678	2A	2018-05-24	Positive
679	2A	2018-05-25	Negative
680	2A	2018-05-26	Negative
681	2A	2018-05-27	Negative
682	2A	2018-05-28	Positive
683	2A	2018-05-29	Negative
684	2A	2018-05-30	Positive
685	2A	2018-05-31	Positive
686	2A	2018-06-01	Positive
687	2A	2018-06-02	Negative
688	2A	2018-06-03	Positive
689	2A	2018-06-04	Negative
690	2A	2018-06-05	Negative
691	2A	2018-06-06	Negative
692	2A	2018-06-07	Negative
693	2A	2018-06-08	Negative
694	2A	2018-06-09	Positive
695	2A	2018-06-10	Negative
696	2A	2018-06-11	Positive
697	2A	2018-06-12	Negative
698	2A	2018-06-13	Negative
699	2A	2018-06-14	Negative
700	2A	2018-06-15	Negative
701	2A	2018-06-16	Positive
702	2A	2018-06-17	Positive
703	2A	2018-06-18	Negative
704	2A	2018-06-19	Negative
705	2A	2018-06-20	Positive
706	2A	2018-06-21	Positive
707	2A	2018-06-22	Positive
708	2A	2018-06-23	Positive
709	2A	2018-06-25	Positive
710	2A	2018-06-26	Negative
711	2A	2018-06-27	Positive
712	2A	2018-06-28	Negative
713	2A	2018-06-29	Negative
714	2A	2018-06-30	Negative
715	2A	2018-07-01	Negative
716	2A	2018-07-02	Positive
717	2A	2018-07-03	Negative
718	2A	2018-07-04	Negative
719	2A	2018-07-05	Negative
720	2A	2018-07-06	Negative
721	2A	2018-07-07	Negative
722	2A	2018-07-08	Negative
723	2A	2018-07-09	Negative
724	2A	2018-07-10	Negative
725	2A	2018-07-11	Negative
726	2A	2018-07-12	Negative
727	2C	2018-01-05	Negative
728	2C	2018-01-06	Negative
729	2C	2018-01-07	Negative
730	2C	2018-01-08	Negative
731	2C	2018-01-09	Negative
732	2C	2018-01-10	Negative
733	2C	2018-01-11	Negative
734	2C	2018-01-12	Negative
735	2C	2018-01-13	Negative
736	2C	2018-01-14	Negative
737	2C	2018-01-15	Negative
738	2C	2018-01-16	Negative
739	2C	2018-01-17	Negative
740	2C	2018-01-18	Negative
741	2C	2018-01-19	Negative
742	2C	2018-01-20	Negative
743	2C	2018-01-21	Negative
744	2C	2018-01-22	Negative
745	2C	2018-01-23	Negative
746	2C	2018-01-24	Negative
747	2C	2018-01-25	Negative
748	2C	2018-01-26	Negative
749	2C	2018-01-27	Negative
750	2C	2018-01-28	Negative
751	2C	2018-01-29	Negative
752	2C	2018-01-30	Negative
753	2C	2018-01-31	Negative
754	2C	2018-02-01	Positive
755	2C	2018-02-02	Negative
756	2C	2018-02-03	Negative
757	2C	2018-02-04	Negative
758	2C	2018-02-05	Negative
759	2C	2018-02-06	Negative
760	2C	2018-02-07	Negative
761	2C	2018-02-08	Negative
762	2C	2018-02-09	Negative
763	2C	2018-02-10	Negative
764	2C	2018-02-15	Negative
765	2C	2018-02-16	Negative
766	2C	2018-02-20	Positive
767	2C	2018-02-21	Negative
768	2C	2018-02-23	Negative
769	2C	2018-02-24	Negative
770	2C	2018-02-25	Positive
771	2C	2018-02-26	Negative
772	2C	2018-02-27	Negative
773	2C	2018-02-28	Negative
774	2C	2018-03-01	Negative
775	2C	2018-03-03	Negative
776	2C	2018-03-04	Negative
777	2C	2018-03-05	Negative
778	2C	2018-03-06	Negative
779	2C	2018-03-07	Negative
780	2C	2018-03-08	Negative
781	2C	2018-03-11	Negative
782	2C	2018-03-12	Negative
783	2C	2018-03-13	Negative
784	2C	2018-03-14	Negative
785	2C	2018-03-15	Negative
786	2C	2018-03-16	Negative
787	2C	2018-03-17	Negative
788	2C	2018-03-18	Negative
789	2C	2018-03-19	Negative
790	2C	2018-03-20	Negative
791	2C	2018-03-21	Negative
792	2C	2018-03-22	Negative
793	2C	2018-03-23	Negative
794	2C	2018-03-24	Negative
795	2C	2018-03-25	Negative
796	2C	2018-03-26	Negative
797	2C	2018-03-27	Negative
798	2C	2018-03-28	Negative
799	2C	2018-03-29	Negative
800	2C	2018-03-30	Negative
801	2C	2018-03-31	Negative
802	2C	2018-04-01	Negative
803	2C	2018-04-06	Negative
804	2C	2018-04-07	Negative
805	2C	2018-04-08	Negative
806	2C	2018-04-09	Negative
807	2C	2018-04-10	Negative
808	2C	2018-04-11	Negative
809	2C	2018-04-12	Negative
810	2C	2018-04-13	Negative
811	2C	2018-04-14	Negative
812	2C	2018-04-15	Negative
813	2C	2018-04-16	Negative
814	2C	2018-04-17	Negative
815	2C	2018-04-18	Negative
816	2C	2018-04-19	Negative
817	2C	2018-04-20	Negative
818	2C	2018-04-21	Negative
819	2C	2018-04-22	Negative
820	2C	2018-04-23	Negative
821	2C	2018-04-24	Negative
822	2C	2018-04-25	Negative
823	2C	2018-04-26	Negative
824	2C	2018-04-27	Negative
825	2C	2018-04-28	Negative
826	2C	2018-04-29	Negative
827	2C	2018-04-30	Negative
828	2C	2018-05-01	Negative
829	2C	2018-05-02	Negative
830	2C	2018-05-03	Negative
831	2C	2018-05-04	Negative
832	2C	2018-05-05	Negative
833	2C	2018-05-06	Negative
834	2C	2018-05-07	Negative
835	2C	2018-05-08	Negative
836	2C	2018-05-09	Negative
837	2C	2018-05-10	Negative
838	2C	2018-05-11	Negative
839	2C	2018-05-12	Negative
840	2C	2018-05-13	Negative
841	2C	2018-05-14	Negative
842	2C	2018-05-15	Negative
843	2C	2018-05-16	Negative
844	2C	2018-05-17	Negative
845	2C	2018-05-18	Positive
846	2C	2018-05-19	Negative
847	2C	2018-05-20	Positive
848	2C	2018-05-21	Negative
849	2C	2018-05-22	Negative
850	2C	2018-05-23	Negative
851	2C	2018-05-24	Negative
852	2C	2018-05-25	Negative
853	2C	2018-05-26	Negative
854	2C	2018-05-27	Negative
855	2C	2018-05-28	Negative
856	2C	2018-05-29	Negative
857	2C	2018-05-30	Negative
858	2C	2018-05-31	Negative
859	2C	2018-06-01	Negative
860	2C	2018-06-02	Negative
861	2C	2018-06-03	Positive
862	2C	2018-06-04	Negative
863	2C	2018-06-05	Negative
864	2C	2018-06-06	Negative
865	2C	2018-06-07	Negative
866	2C	2018-06-08	Negative
867	2C	2018-06-09	Negative
868	2C	2018-06-10	Negative
869	2C	2018-06-11	Negative
870	2C	2018-06-12	Positive
871	2C	2018-06-13	Negative
872	2C	2018-06-14	Negative
873	2C	2018-06-15	Negative
874	2C	2018-06-16	Positive
875	2C	2018-06-20	Negative
876	2C	2018-06-21	Negative
877	2C	2018-06-22	Negative
878	2C	2018-06-26	Negative
879	2C	2018-06-27	Negative
880	2C	2018-06-28	Negative
881	2C	2018-06-29	Negative
882	2C	2018-06-30	Negative
883	2C	2018-07-01	Negative
884	2C	2018-07-02	Negative
885	2C	2018-07-03	Negative
886	2C	2018-07-04	Negative
887	2C	2018-07-05	Negative
888	2C	2018-07-06	Negative
889	2C	2018-07-07	Negative
890	2C	2018-07-08	Negative
891	2C	2018-07-09	Negative
892	2C	2018-07-10	Negative
893	2C	2018-07-11	Negative
894	2C	2018-07-12	Negative
895	3A	2018-01-05	Negative
896	3A	2018-01-06	Negative
897	3A	2018-01-07	Negative
898	3A	2018-01-08	Negative
899	3A	2018-01-09	Negative
900	3A	2018-01-10	Negative
901	3A	2018-01-11	Negative
902	3A	2018-01-12	Negative
903	3A	2018-01-13	Negative
904	3A	2018-01-14	Negative
905	3A	2018-01-15	Negative
906	3A	2018-01-16	Negative
907	3A	2018-01-17	Negative
908	3A	2018-01-18	Negative
909	3A	2018-01-19	Negative
910	3A	2018-01-20	Negative
911	3A	2018-01-21	Negative
912	3A	2018-01-22	Negative
913	3A	2018-01-23	Negative
914	3A	2018-01-24	Negative
915	3A	2018-01-25	Negative
916	3A	2018-01-26	Negative
917	3A	2018-01-27	Negative
918	3A	2018-01-28	Negative
919	3A	2018-01-29	Negative
920	3A	2018-01-30	Negative
921	3A	2018-01-31	Negative
922	3A	2018-02-01	Negative
923	3A	2018-02-02	Negative
924	3A	2018-02-03	Negative
925	3A	2018-02-04	Negative
926	3A	2018-02-05	Negative
927	3A	2018-02-06	Negative
928	3A	2018-02-07	Negative
929	3A	2018-02-08	Negative
930	3A	2018-02-09	Negative
931	3A	2018-02-10	Negative
932	3A	2018-02-14	Negative
933	3A	2018-02-15	Negative
934	3A	2018-02-21	Negative
935	3A	2018-02-23	Negative
936	3A	2018-02-24	Negative
937	3A	2018-02-25	Negative
938	3A	2018-02-26	Negative
939	3A	2018-02-27	Negative
940	3A	2018-02-28	Negative
941	3A	2018-03-01	Negative
942	3A	2018-03-03	Negative
943	3A	2018-03-04	Negative
944	3A	2018-03-05	Negative
945	3A	2018-03-06	Negative
946	3A	2018-03-07	Negative
947	3A	2018-03-08	Negative
948	3A	2018-03-09	Negative
949	3A	2018-03-11	Negative
950	3A	2018-03-12	Negative
951	3A	2018-03-13	Negative
952	3A	2018-03-14	Negative
953	3A	2018-03-15	Negative
954	3A	2018-03-16	Negative
955	3A	2018-03-17	Negative
956	3A	2018-03-18	Negative
957	3A	2018-03-19	Negative
958	3A	2018-03-20	Negative
959	3A	2018-03-21	Negative
960	3A	2018-03-22	Negative
961	3A	2018-03-23	Negative
962	3A	2018-03-24	Negative
963	3A	2018-03-25	Negative
964	3A	2018-03-26	Negative
965	3A	2018-03-27	Negative
966	3A	2018-03-28	Negative
967	3A	2018-03-29	Negative
968	3A	2018-03-30	Negative
969	3A	2018-03-31	Negative
970	3A	2018-04-01	Negative
971	3A	2018-04-02	Negative
972	3A	2018-04-04	Negative
973	3A	2018-04-05	Negative
974	3A	2018-04-06	Negative
975	3A	2018-04-07	Negative
976	3A	2018-04-08	Negative
977	3A	2018-04-09	Negative
978	3A	2018-04-10	Negative
979	3A	2018-04-11	Negative
980	3A	2018-04-12	Negative
981	3A	2018-04-13	Negative
982	3A	2018-04-14	Positive
983	3A	2018-04-15	Negative
984	3A	2018-04-16	Negative
985	3A	2018-04-17	Negative
986	3A	2018-04-18	Negative
987	3A	2018-04-19	Negative
988	3A	2018-04-20	Negative
989	3A	2018-04-21	Negative
990	3A	2018-04-22	Negative
991	3A	2018-04-23	Positive
992	3A	2018-04-24	Negative
993	3A	2018-04-25	Positive
994	3A	2018-04-26	Negative
995	3A	2018-04-27	Negative
996	3A	2018-04-28	Negative
997	3A	2018-04-29	Negative
998	3A	2018-04-30	Negative
999	3A	2018-05-01	Negative
1000	3A	2018-05-02	Negative
1001	3A	2018-05-03	Negative
1002	3A	2018-05-04	Negative
1003	3A	2018-05-05	Negative
1004	3A	2018-05-06	Negative
1005	3A	2018-05-07	Negative
1006	3A	2018-05-08	Negative
1007	3A	2018-05-09	Negative
1008	3A	2018-05-10	Negative
1009	3A	2018-05-11	Negative
1010	3A	2018-05-12	Negative
1011	3A	2018-05-13	Negative
1012	3A	2018-05-14	Negative
1013	3A	2018-05-15	Negative
1014	3A	2018-05-16	Negative
1015	3A	2018-05-17	Negative
1016	3A	2018-05-18	Negative
1017	3A	2018-05-19	Negative
1018	3A	2018-05-20	Negative
1019	3A	2018-05-21	Negative
1020	3A	2018-05-22	Negative
1021	3A	2018-05-23	Negative
1022	3A	2018-05-24	Negative
1023	3A	2018-05-25	Positive
1024	3A	2018-05-26	Negative
1025	3A	2018-05-27	Negative
1026	3A	2018-05-28	Negative
1027	3A	2018-05-29	Negative
1028	3A	2018-05-30	Negative
1029	3A	2018-05-31	Negative
1030	3A	2018-06-01	Negative
1031	3A	2018-06-02	Negative
1032	3A	2018-06-03	Negative
1033	3A	2018-06-04	Negative
1034	3A	2018-06-05	Negative
1035	3A	2018-06-06	Negative
1036	3A	2018-06-07	Negative
1037	3A	2018-06-08	Negative
1038	3A	2018-06-09	Positive
1039	3A	2018-06-10	Negative
1040	3A	2018-06-11	Negative
1041	3A	2018-06-12	Negative
1042	3A	2018-06-13	Negative
1043	3A	2018-06-14	Negative
1044	3A	2018-06-15	Negative
1045	3A	2018-06-16	Positive
1046	3A	2018-06-17	Negative
1047	3A	2018-06-18	Negative
1048	3A	2018-06-20	Positive
1049	3A	2018-06-21	Negative
1050	3A	2018-06-22	Negative
1051	3A	2018-06-25	Negative
1052	3A	2018-06-27	Positive
1053	3A	2018-06-28	Negative
1054	3A	2018-06-29	Positive
1055	3A	2018-06-30	Negative
1056	3A	2018-07-01	Negative
1057	3A	2018-07-02	Negative
1058	3A	2018-07-03	Negative
1059	3A	2018-07-04	Negative
1060	3A	2018-07-05	Negative
1061	3A	2018-07-06	Negative
1062	3A	2018-07-07	Negative
1063	3A	2018-07-08	Negative
1064	3A	2018-07-09	Positive
1065	3A	2018-07-10	Negative
1066	3A	2018-07-11	Positive
1067	3A	2018-07-12	Negative
1068	3D	2018-01-05	Negative
1069	3D	2018-01-06	Negative
1070	3D	2018-01-07	Negative
1071	3D	2018-01-08	Negative
1072	3D	2018-01-09	Negative
1073	3D	2018-01-10	Negative
1074	3D	2018-01-11	Negative
1075	3D	2018-01-12	Negative
1076	3D	2018-01-13	Negative
1077	3D	2018-01-14	Negative
1078	3D	2018-01-15	Negative
1079	3D	2018-01-16	Negative
1080	3D	2018-01-17	Negative
1081	3D	2018-01-18	Negative
1082	3D	2018-01-19	Negative
1083	3D	2018-01-20	Negative
1084	3D	2018-01-21	Negative
1085	3D	2018-01-22	Negative
1086	3D	2018-01-23	Negative
1087	3D	2018-01-24	Negative
1088	3D	2018-01-25	Negative
1089	3D	2018-01-26	Negative
1090	3D	2018-01-27	Negative
1091	3D	2018-01-28	Negative
1092	3D	2018-01-29	Negative
1093	3D	2018-01-30	Negative
1094	3D	2018-01-31	Negative
1095	3D	2018-02-01	Negative
1096	3D	2018-02-02	Negative
1097	3D	2018-02-03	Negative
1098	3D	2018-02-04	Negative
1099	3D	2018-02-05	Negative
1100	3D	2018-02-06	Negative
1101	3D	2018-02-07	Negative
1102	3D	2018-02-08	Negative
1103	3D	2018-02-09	Negative
1104	3D	2018-02-12	Negative
1105	3D	2018-02-14	Negative
1106	3D	2018-02-15	Negative
1107	3D	2018-02-20	Negative
1108	3D	2018-02-21	Negative
1109	3D	2018-02-23	Negative
1110	3D	2018-02-24	Negative
1111	3D	2018-02-25	Negative
1112	3D	2018-02-26	Negative
1113	3D	2018-02-27	Negative
1114	3D	2018-02-28	Negative
1115	3D	2018-03-01	Negative
1116	3D	2018-03-03	Negative
1117	3D	2018-03-04	Negative
1118	3D	2018-03-05	Negative
1119	3D	2018-03-06	Negative
1120	3D	2018-03-07	Positive
1121	3D	2018-03-08	Negative
1122	3D	2018-03-09	Negative
1123	3D	2018-03-11	Negative
1124	3D	2018-03-12	Negative
1125	3D	2018-03-13	Negative
1126	3D	2018-03-14	Negative
1127	3D	2018-03-15	Negative
1128	3D	2018-03-16	Negative
1129	3D	2018-03-17	Negative
1130	3D	2018-03-18	Negative
1131	3D	2018-03-19	Negative
1132	3D	2018-03-20	Negative
1133	3D	2018-03-21	Negative
1134	3D	2018-03-22	Negative
1135	3D	2018-03-23	Negative
1136	3D	2018-03-24	Negative
1137	3D	2018-03-25	Negative
1138	3D	2018-03-26	Negative
1139	3D	2018-03-27	Negative
1140	3D	2018-03-28	Negative
1141	3D	2018-03-29	Negative
1142	3D	2018-03-30	Negative
1143	3D	2018-03-31	Negative
1144	3D	2018-04-01	Negative
1145	3D	2018-04-02	Negative
1146	3D	2018-04-06	Negative
1147	3D	2018-04-07	Negative
1148	3D	2018-04-08	Negative
1149	3D	2018-04-09	Negative
1150	3D	2018-04-10	Negative
1151	3D	2018-04-11	Negative
1152	3D	2018-04-12	Negative
1153	3D	2018-04-13	Negative
1154	3D	2018-04-14	Negative
1155	3D	2018-04-15	Negative
1156	3D	2018-04-16	Negative
1157	3D	2018-04-17	Negative
1158	3D	2018-04-18	Negative
1159	3D	2018-04-19	Negative
1160	3D	2018-04-20	Negative
1161	3D	2018-04-21	Negative
1162	3D	2018-04-22	Negative
1163	3D	2018-04-23	Negative
1164	3D	2018-04-24	Negative
1165	3D	2018-04-25	Negative
1166	3D	2018-04-26	Negative
1167	3D	2018-04-27	Negative
1168	3D	2018-04-28	Negative
1169	3D	2018-04-29	Negative
1170	3D	2018-04-30	Negative
1171	3D	2018-05-01	Negative
1172	3D	2018-05-02	Negative
1173	3D	2018-05-03	Negative
1174	3D	2018-05-04	Negative
1175	3D	2018-05-05	Negative
1176	3D	2018-05-06	Negative
1177	3D	2018-05-07	Negative
1178	3D	2018-05-08	Negative
1179	3D	2018-05-09	Negative
1180	3D	2018-05-10	Negative
1181	3D	2018-05-11	Negative
1182	3D	2018-05-12	Negative
1183	3D	2018-05-13	Negative
1184	3D	2018-05-14	Negative
1185	3D	2018-05-15	Negative
1186	3D	2018-05-16	Negative
1187	3D	2018-05-17	Negative
1188	3D	2018-05-18	Negative
1189	3D	2018-05-19	Negative
1190	3D	2018-05-20	Negative
1191	3D	2018-05-21	Negative
1192	3D	2018-05-22	Negative
1193	3D	2018-05-23	Negative
1194	3D	2018-05-24	Negative
1195	3D	2018-05-25	Negative
1196	3D	2018-05-26	Negative
1197	3D	2018-05-27	Negative
1198	3D	2018-05-28	Negative
1199	3D	2018-05-29	Negative
1200	3D	2018-05-30	Negative
1201	3D	2018-05-31	Negative
1202	3D	2018-06-01	Negative
1203	3D	2018-06-02	Negative
1204	3D	2018-06-03	Negative
1205	3D	2018-06-04	Negative
1206	3D	2018-06-05	Negative
1207	3D	2018-06-06	Negative
1208	3D	2018-06-07	Negative
1209	3D	2018-06-08	Negative
1210	3D	2018-06-09	Negative
1211	3D	2018-06-10	Negative
1212	3D	2018-06-11	Negative
1213	3D	2018-06-12	Negative
1214	3D	2018-06-13	Negative
1215	3D	2018-06-14	Negative
1216	3D	2018-06-15	Negative
1217	3D	2018-06-16	Negative
1218	3D	2018-06-17	Negative
1219	3D	2018-06-18	Negative
1220	3D	2018-06-19	Negative
1221	3D	2018-06-20	Negative
1222	3D	2018-06-21	Negative
1223	3D	2018-06-22	Negative
1224	3D	2018-06-23	Negative
1225	3D	2018-06-25	Negative
1226	3D	2018-06-26	Negative
1227	3D	2018-06-27	Negative
1228	3D	2018-06-29	Negative
1229	3D	2018-06-30	Negative
1230	3D	2018-07-02	Negative
1231	3D	2018-07-03	Negative
1232	3D	2018-07-04	Negative
1233	3D	2018-07-05	Negative
1234	3D	2018-07-06	Negative
1235	3D	2018-07-07	Negative
1236	3D	2018-07-08	Negative
1237	3D	2018-07-09	Negative
1238	3D	2018-07-10	Negative
1239	3D	2018-07-11	Negative
1240	3D	2018-07-12	Negative
1241	1A	2018-09-04	Negative
1242	1A	2018-09-08	Negative
1243	1A	2018-09-13	Negative
1244	1A	2018-09-16	Negative
1245	1A	2018-09-19	Negative
1246	1A	2018-09-20	Negative
1247	1A	2018-09-21	Negative
1248	1A	2018-09-22	Negative
1249	1A	2018-09-28	Negative
1250	1A	2018-09-29	Negative
1251	1A	2018-10-01	Negative
1252	1A	2018-10-13	Negative
1253	1A	2018-10-19	Negative
1254	1A	2018-10-22	Negative
1255	1A	2018-10-23	Negative
1256	1A	2018-10-24	Negative
1257	1A	2018-10-25	Negative
1258	1A	2018-10-26	Negative
1259	1A	2018-10-27	Negative
1260	1A	2018-10-28	Negative
1261	1A	2018-10-29	Negative
1262	1A	2018-10-30	Negative
1263	1A	2018-10-31	Negative
1264	1A	2018-11-01	Negative
1265	1A	2018-11-02	Negative
1266	1A	2018-11-03	Positive
1267	1A	2018-11-04	Negative
1268	1A	2018-11-05	Negative
1269	1A	2018-11-06	Negative
1270	1A	2018-11-07	Negative
1271	1A	2018-11-08	Negative
1272	1A	2018-11-09	Negative
1273	1A	2018-11-10	Negative
1274	1A	2018-11-11	Positive
1275	1A	2018-11-12	Negative
1276	1A	2018-11-13	Negative
1277	1A	2018-11-14	Negative
1278	1A	2018-11-15	Negative
1279	1A	2018-11-16	Negative
1280	1A	2018-11-17	Negative
1281	1A	2018-11-18	Positive
1282	1A	2018-11-19	Negative
1283	1A	2018-11-20	Negative
1284	1A	2018-11-21	Negative
1285	1A	2018-11-22	Negative
1286	1A	2018-11-23	Negative
1287	1A	2018-11-24	Negative
1288	1A	2018-11-25	Negative
1289	1A	2018-11-26	Negative
1290	1A	2018-11-27	Negative
1291	1A	2018-11-28	Negative
1292	1A	2018-11-29	Negative
1293	1A	2018-11-30	Negative
1294	1A	2018-12-01	Negative
1295	1A	2018-12-02	Negative
1296	1A	2018-12-03	Negative
1297	1A	2018-12-04	Negative
1298	1A	2018-12-05	Negative
1299	1A	2018-12-06	Negative
1300	1A	2018-12-07	Negative
1301	1A	2018-12-08	Negative
1302	1A	2018-12-09	Negative
1303	1A	2018-12-10	Negative
1304	1A	2018-12-11	Negative
1305	1A	2018-12-12	Negative
1306	1A	2018-12-13	Negative
1307	1A	2018-12-14	Negative
1308	1A	2018-12-15	Negative
1309	1A	2018-12-16	Negative
1310	1A	2018-12-17	Negative
1311	1A	2018-12-18	Negative
1312	1A	2018-12-19	Negative
1313	1A	2018-12-20	Positive
1314	1A	2018-12-21	Negative
1315	1A	2018-12-22	Negative
1316	1A	2018-12-23	Negative
1317	1A	2018-12-24	Negative
1318	1A	2018-12-25	Negative
1319	1A	2018-12-26	Negative
1320	1A	2018-12-27	Negative
1321	1A	2018-12-28	Negative
1322	1A	2018-12-29	Negative
1323	1A	2018-12-30	Negative
1324	1A	2018-12-31	Negative
1325	1A	2019-01-01	Negative
1326	1A	2019-01-02	Negative
1327	1A	2019-01-03	Negative
1328	1A	2019-01-04	Negative
1329	1A	2019-01-05	Negative
1330	1A	2019-01-06	Negative
1331	1A	2019-01-07	Negative
1332	1A	2019-01-08	Negative
1333	1A	2019-01-09	Negative
1334	1A	2019-01-10	Negative
1335	1A	2019-01-11	Negative
1336	1A	2019-01-12	Negative
1337	1A	2019-01-13	Negative
1338	1A	2019-01-14	Negative
1339	1A	2019-01-15	Negative
1340	1A	2019-01-16	Negative
1341	1A	2019-01-17	Negative
1342	1A	2019-01-18	Negative
1343	1A	2019-01-19	Negative
1344	1A	2019-01-20	Negative
1345	1A	2019-01-21	Negative
1346	1A	2019-01-22	Negative
1347	1A	2019-01-23	Negative
1348	1A	2019-01-24	Negative
1349	1A	2019-01-25	Negative
1350	1A	2019-01-26	Negative
1351	1A	2019-01-27	Negative
1352	1A	2019-01-28	Negative
1353	1A	2019-01-29	Negative
1354	1A	2019-01-30	Negative
1355	1A	2019-01-31	Negative
1356	1A	2019-02-01	Negative
1357	1A	2019-02-02	Negative
1358	1A	2019-02-03	Negative
1359	1A	2019-02-04	Negative
1360	1A	2019-02-05	Negative
1361	1A	2019-02-06	Negative
1362	1A	2019-02-07	Negative
1363	1A	2019-02-08	Negative
1364	1A	2019-02-09	Positive
1365	1A	2019-02-10	Negative
1366	1A	2019-02-11	Negative
1367	1A	2019-02-12	Negative
1368	1A	2019-02-13	Negative
1369	1A	2019-02-14	Negative
1370	1A	2019-02-15	Negative
1371	1A	2019-02-16	Negative
1372	1A	2019-02-17	Negative
1373	1A	2019-02-18	Negative
1374	1A	2019-02-19	Negative
1375	1A	2019-02-20	Negative
1376	1A	2019-02-21	Negative
1377	1A	2019-02-22	Negative
1378	1A	2019-02-23	Negative
1379	1A	2019-02-24	Negative
1380	1A	2019-02-25	Negative
1381	1A	2019-02-26	Negative
1382	1A	2019-02-27	Negative
1383	1A	2019-02-28	Negative
1384	1A	2019-03-01	Negative
1385	1A	2019-03-02	Negative
1386	1A	2019-03-03	Negative
1387	1A	2019-03-04	Negative
1388	1A	2019-03-05	Negative
1389	1A	2019-03-06	Negative
1390	1A	2019-03-07	Negative
1391	1A	2019-03-08	Negative
1392	1A	2019-03-09	Negative
1393	1A	2019-03-15	Negative
1394	1A	2019-03-17	Negative
1395	1A	2019-03-23	Negative
1396	1A	2019-03-24	Negative
1397	1A	2019-03-27	Negative
1398	1A	2019-03-31	Negative
1399	1A	2019-04-01	Negative
1400	1A	2019-04-03	Negative
1401	1A	2019-04-04	Negative
1402	1A	2019-04-08	Negative
1403	1A	2019-04-09	Negative
1404	1A	2019-04-10	Negative
1405	1A	2019-04-11	Negative
1406	1A	2019-04-13	Negative
1407	1A	2019-04-14	Negative
1408	1A	2019-04-15	Negative
1409	1A	2019-04-19	Negative
1410	1A	2019-04-22	Positive
1411	1A	2019-04-25	Negative
1412	1A	2019-04-26	Negative
1413	1A	2019-04-27	Negative
1414	1A	2019-04-29	Negative
1415	1A	2019-05-01	Negative
1416	1A	2019-05-03	Negative
1417	1A	2019-05-04	Negative
1418	1A	2019-05-05	Negative
1419	1A	2019-05-06	Negative
1420	1A	2019-05-09	Negative
1421	1A	2019-05-11	Negative
1422	1A	2019-05-16	Negative
1423	1A	2019-05-20	Negative
1424	1A	2019-05-21	Negative
1425	1A	2019-05-24	Negative
1426	1A	2019-05-25	Negative
1427	1A	2019-05-30	Negative
1428	1A	2019-05-31	Negative
1429	1A	2019-06-02	Negative
1430	1B	2018-07-13	Negative
1431	1B	2018-07-17	Negative
1432	1B	2018-07-18	Negative
1433	1B	2018-07-19	Negative
1434	1B	2018-07-20	Negative
1435	1B	2018-07-22	Negative
1436	1B	2018-07-23	Negative
1437	1B	2018-07-26	Negative
1438	1B	2018-07-27	Negative
1439	1B	2018-07-28	Negative
1440	1B	2018-07-29	Negative
1441	1B	2018-07-30	Negative
1442	1B	2018-07-31	Negative
1443	1B	2018-08-06	Negative
1444	1B	2018-08-07	Negative
1445	1B	2018-08-08	Negative
1446	1B	2018-08-14	Negative
1447	1B	2018-08-20	Negative
1448	1B	2018-09-04	Negative
1449	1B	2018-09-05	Negative
1450	1B	2018-09-06	Negative
1451	1B	2018-09-13	Negative
1452	1B	2018-09-16	Negative
1453	1B	2018-09-19	Negative
1454	1B	2018-09-26	Negative
1455	1B	2018-09-28	Negative
1456	1B	2018-09-30	Negative
1457	1B	2018-10-01	Negative
1458	1B	2018-10-20	Negative
1459	1B	2018-10-22	Negative
1460	1B	2018-10-23	Negative
1461	1B	2018-10-24	Negative
1462	1B	2018-10-25	Negative
1463	1B	2018-10-26	Negative
1464	1B	2018-10-27	Negative
1465	1B	2018-10-28	Negative
1466	1B	2018-10-29	Negative
1467	1B	2018-10-30	Negative
1468	1B	2018-10-31	Negative
1469	1B	2018-11-01	Negative
1470	1B	2018-11-02	Negative
1471	1B	2018-11-03	Negative
1472	1B	2018-11-04	Negative
1473	1B	2018-11-05	Negative
1474	1B	2018-11-06	Positive
1475	1B	2018-11-07	Negative
1476	1B	2018-11-08	Negative
1477	1B	2018-11-09	Negative
1478	1B	2018-11-10	Negative
1479	1B	2018-11-11	Negative
1480	1B	2018-11-12	Negative
1481	1B	2018-11-13	Negative
1482	1B	2018-11-14	Negative
1483	1B	2018-11-15	Negative
1484	1B	2018-11-16	Negative
1485	1B	2018-11-17	Negative
1486	1B	2018-11-18	Negative
1487	1B	2018-11-19	Negative
1488	1B	2018-11-20	Negative
1489	1B	2018-11-21	Negative
1490	1B	2018-11-22	Negative
1491	1B	2018-11-23	Negative
1492	1B	2018-11-24	Negative
1493	1B	2018-11-25	Negative
1494	1B	2018-11-26	Negative
1495	1B	2018-11-27	Negative
1496	1B	2018-11-28	Negative
1497	1B	2018-11-29	Negative
1498	1B	2018-11-30	Negative
1499	1B	2018-12-01	Negative
1500	1B	2018-12-02	Negative
1501	1B	2018-12-03	Negative
1502	1B	2018-12-04	Negative
1503	1B	2018-12-05	Negative
1504	1B	2018-12-06	Negative
1505	1B	2018-12-07	Negative
1506	1B	2018-12-08	Negative
1507	1B	2018-12-09	Negative
1508	1B	2018-12-10	Negative
1509	1B	2018-12-11	Negative
1510	1B	2018-12-12	Negative
1511	1B	2018-12-13	Negative
1512	1B	2018-12-14	Negative
1513	1B	2018-12-15	Negative
1514	1B	2018-12-16	Negative
1515	1B	2018-12-17	Negative
1516	1B	2018-12-18	Positive
1517	1B	2018-12-19	Negative
1518	1B	2018-12-20	Negative
1519	1B	2018-12-21	Negative
1520	1B	2018-12-22	Negative
1521	1B	2018-12-23	Negative
1522	1B	2018-12-24	Negative
1523	1B	2018-12-25	Negative
1524	1B	2018-12-26	Negative
1525	1B	2018-12-27	Negative
1526	1B	2018-12-28	Negative
1527	1B	2018-12-29	Negative
1528	1B	2018-12-30	Negative
1529	1B	2018-12-31	Negative
1530	1B	2019-01-01	Negative
1531	1B	2019-01-02	Negative
1532	1B	2019-01-03	Negative
1533	1B	2019-01-04	Negative
1534	1B	2019-01-05	Negative
1535	1B	2019-01-06	Negative
1536	1B	2019-01-07	Negative
1537	1B	2019-01-08	Negative
1538	1B	2019-01-09	Negative
1539	1B	2019-01-10	Negative
1540	1B	2019-01-11	Negative
1541	1B	2019-01-12	Negative
1542	1B	2019-01-13	Negative
1543	1B	2019-01-14	Negative
1544	1B	2019-01-15	Negative
1545	1B	2019-01-16	Negative
1546	1B	2019-01-17	Negative
1547	1B	2019-01-18	Negative
1548	1B	2019-01-19	Negative
1549	1B	2019-01-20	Negative
1550	1B	2019-01-21	Negative
1551	1B	2019-01-22	Negative
1552	1B	2019-01-23	Negative
1553	1B	2019-01-24	Negative
1554	1B	2019-01-25	Negative
1555	1B	2019-01-26	Negative
1556	1B	2019-01-27	Negative
1557	1B	2019-01-28	Negative
1558	1B	2019-01-29	Negative
1559	1B	2019-01-30	Negative
1560	1B	2019-01-31	Negative
1561	1B	2019-02-01	Negative
1562	1B	2019-02-02	Negative
1563	1B	2019-02-03	Negative
1564	1B	2019-02-04	Negative
1565	1B	2019-02-05	Negative
1566	1B	2019-02-06	Negative
1567	1B	2019-02-07	Negative
1568	1B	2019-02-08	Negative
1569	1B	2019-02-09	Negative
1570	1B	2019-02-10	Negative
1571	1B	2019-02-11	Negative
1572	1B	2019-02-12	Negative
1573	1B	2019-02-13	Negative
1574	1B	2019-02-14	Negative
1575	1B	2019-02-15	Negative
1576	1B	2019-02-16	Negative
1577	1B	2019-02-17	Negative
1578	1B	2019-02-18	Negative
1579	1B	2019-02-19	Negative
1580	1B	2019-02-20	Negative
1581	1B	2019-02-21	Negative
1582	1B	2019-02-22	Negative
1583	1B	2019-02-23	Negative
1584	1B	2019-02-24	Negative
1585	1B	2019-02-25	Negative
1586	1B	2019-02-26	Negative
1587	1B	2019-02-27	Negative
1588	1B	2019-02-28	Negative
1589	1B	2019-03-01	Negative
1590	1B	2019-03-02	Negative
1591	1B	2019-03-03	Negative
1592	1B	2019-03-04	Negative
1593	1B	2019-03-05	Negative
1594	1B	2019-03-06	Negative
1595	1B	2019-03-07	Negative
1596	1B	2019-03-08	Negative
1597	1B	2019-03-09	Negative
1598	1B	2019-03-11	Negative
1599	1B	2019-03-17	Negative
1600	1B	2019-03-18	Negative
1601	1B	2019-03-22	Negative
1602	1B	2019-03-24	Negative
1603	1B	2019-03-25	Negative
1604	1B	2019-03-27	Negative
1605	1B	2019-03-28	Negative
1606	1B	2019-03-30	Negative
1607	1B	2019-03-31	Negative
1608	1B	2019-04-01	Negative
1609	1B	2019-04-04	Negative
1610	1B	2019-04-08	Negative
1611	1B	2019-04-09	Negative
1612	1B	2019-04-10	Negative
1613	1B	2019-04-13	Negative
1614	1B	2019-04-14	Positive
1615	1B	2019-04-15	Negative
1616	1B	2019-04-23	Negative
1617	1B	2019-04-26	Negative
1618	1B	2019-04-27	Positive
1619	1B	2019-05-01	Positive
1620	1B	2019-05-04	Negative
1621	1B	2019-05-05	Negative
1622	1B	2019-05-11	Positive
1623	1B	2019-05-20	Positive
1624	1B	2019-05-21	Negative
1625	1B	2019-05-24	Negative
1626	1B	2019-05-25	Negative
1627	1B	2019-05-29	Negative
1628	1B	2019-05-30	Negative
1629	1D	2018-07-13	Negative
1630	1D	2018-07-14	Positive
1631	1D	2018-07-16	Negative
1632	1D	2018-07-17	Negative
1633	1D	2018-07-20	Negative
1634	1D	2018-07-21	Negative
1635	1D	2018-07-22	Negative
1636	1D	2018-07-23	Negative
1637	1D	2018-07-25	Positive
1638	1D	2018-07-26	Negative
1639	1D	2018-07-27	Negative
1640	1D	2018-07-28	Negative
1641	1D	2018-07-29	Negative
1642	1D	2018-07-30	Negative
1643	1D	2018-07-31	Negative
1644	1D	2018-08-01	Negative
1645	1D	2018-08-02	Negative
1646	1D	2018-08-06	Negative
1647	1D	2018-08-08	Negative
1648	1D	2018-08-10	Negative
1649	1D	2018-08-13	Negative
1650	1D	2018-08-14	Negative
1651	1D	2018-08-20	Negative
1652	1D	2018-08-22	Negative
1653	1D	2018-09-04	Negative
1654	1D	2018-09-05	Negative
1655	1D	2018-09-06	Negative
1656	1D	2018-09-07	Negative
1657	1D	2018-09-08	Negative
1658	1D	2018-09-09	Negative
1659	1D	2018-09-10	Negative
1660	1D	2018-09-13	Negative
1661	1D	2018-09-16	Negative
1662	1D	2018-09-19	Negative
1663	1D	2018-09-21	Negative
1664	1D	2018-09-23	Negative
1665	1D	2018-09-26	Negative
1666	1D	2018-09-28	Negative
1667	1D	2018-09-30	Negative
1668	1D	2018-10-01	Negative
1669	1D	2018-10-18	Negative
1670	1D	2018-10-21	Negative
1671	1D	2018-10-28	Negative
1672	1D	2018-10-29	Negative
1673	1D	2018-10-30	Negative
1674	1D	2018-11-03	Negative
1675	1D	2018-11-04	Negative
1676	1D	2018-11-05	Negative
1677	1D	2018-11-06	Negative
1678	1D	2018-11-07	Negative
1679	1D	2018-11-08	Negative
1680	1D	2018-11-12	Negative
1681	1D	2018-11-13	Negative
1682	1D	2018-11-14	Negative
1683	1D	2018-11-15	Negative
1684	1D	2018-11-16	Negative
1685	1D	2018-11-17	Negative
1686	1D	2018-11-18	Negative
1687	1D	2018-11-19	Negative
1688	1D	2018-11-20	Negative
1689	1D	2018-11-22	Negative
1690	1D	2018-11-23	Positive
1691	1D	2018-11-24	Negative
1692	1D	2018-11-25	Negative
1693	1D	2018-11-26	Negative
1694	1D	2018-11-27	Negative
1695	1D	2018-11-28	Negative
1696	1D	2018-11-29	Positive
1697	1D	2018-11-30	Positive
1698	1D	2018-12-01	Negative
1699	1D	2018-12-02	Negative
1700	1D	2018-12-03	Negative
1701	1D	2018-12-04	Negative
1702	1D	2018-12-05	Negative
1703	1D	2018-12-06	Negative
1704	1D	2018-12-08	Negative
1705	1D	2018-12-09	Negative
1706	1D	2018-12-10	Negative
1707	1D	2018-12-12	Negative
1708	1D	2018-12-13	Negative
1709	1D	2018-12-14	Negative
1710	1D	2018-12-15	Positive
1711	1D	2018-12-16	Negative
1712	1D	2018-12-17	Negative
1713	1D	2018-12-18	Negative
1714	1D	2018-12-19	Negative
1715	1D	2018-12-22	Negative
1716	1D	2018-12-23	Negative
1717	1D	2018-12-24	Negative
1718	1D	2018-12-26	Negative
1719	1D	2018-12-27	Negative
1720	1D	2019-01-01	Negative
1721	1D	2019-01-02	Positive
1722	1D	2019-01-03	Negative
1723	1D	2019-01-06	Negative
1724	1D	2019-01-07	Negative
1725	1D	2019-01-08	Positive
1726	1D	2019-01-09	Positive
1727	1D	2019-01-10	Positive
1728	1D	2019-01-11	Negative
1729	1D	2019-01-12	Negative
1730	1D	2019-01-13	Positive
1731	1D	2019-01-14	Positive
1732	1D	2019-01-15	Negative
1733	1D	2019-01-16	Negative
1734	1D	2019-01-17	Negative
1735	1D	2019-01-18	Positive
1736	1D	2019-01-19	Negative
1737	1D	2019-01-20	Negative
1738	1D	2019-01-21	Positive
1739	1D	2019-01-22	Negative
1740	1D	2019-01-23	Positive
1741	1D	2019-01-24	Positive
1742	1D	2019-01-25	Negative
1743	1D	2019-01-26	Negative
1744	1D	2019-01-27	Negative
1745	1D	2019-01-28	Negative
1746	1D	2019-01-29	Positive
1747	1D	2019-01-30	Negative
1748	1D	2019-01-31	Negative
1749	1D	2019-02-01	Negative
1750	1D	2019-02-02	Positive
1751	1D	2019-02-03	Negative
1752	1D	2019-02-04	Negative
1753	1D	2019-02-05	Negative
1754	1D	2019-02-06	Negative
1755	1D	2019-02-07	Negative
1756	1D	2019-02-08	Positive
1757	1D	2019-02-09	Positive
1758	1D	2019-02-10	Positive
1759	1D	2019-02-11	Negative
1760	1D	2019-02-12	Negative
1761	1D	2019-02-13	Negative
1762	1D	2019-02-14	Negative
1763	1D	2019-02-15	Negative
1764	1D	2019-02-16	Positive
1765	1D	2019-02-17	Negative
1766	1D	2019-02-18	Negative
1767	1D	2019-02-19	Negative
1768	1D	2019-02-20	Negative
1769	1D	2019-02-21	Negative
1770	1D	2019-02-22	Positive
1771	1D	2019-02-23	Positive
1772	1D	2019-02-24	Negative
1773	1D	2019-02-25	Negative
1774	1D	2019-02-26	Negative
1775	1D	2019-02-27	Positive
1776	1D	2019-02-28	Positive
1777	1D	2019-03-01	Negative
1778	1D	2019-03-02	Negative
1779	1D	2019-03-03	Negative
1780	1D	2019-03-04	Negative
1781	1D	2019-03-05	Negative
1782	1D	2019-03-06	Negative
1783	1D	2019-03-07	Negative
1784	1D	2019-03-08	Negative
1785	1D	2019-03-09	Negative
1786	1D	2019-03-11	Positive
1787	1D	2019-03-15	Negative
1788	1D	2019-03-17	Negative
1789	1D	2019-03-18	Negative
1790	1D	2019-03-23	Positive
1791	1D	2019-03-24	Negative
1792	1D	2019-03-25	Negative
1793	1D	2019-03-27	Positive
1794	1D	2019-03-31	Negative
1795	1D	2019-04-01	Negative
1796	1D	2019-04-02	Negative
1797	1D	2019-04-07	Negative
1798	1D	2019-04-08	Negative
1799	1D	2019-04-09	Negative
1800	1D	2019-04-10	Positive
1801	1D	2019-04-13	Negative
1802	1D	2019-04-14	Negative
1803	1D	2019-04-15	Negative
1804	1D	2019-04-19	Positive
1805	1D	2019-04-22	Positive
1806	1D	2019-04-23	Negative
1807	1D	2019-04-25	Negative
1808	1D	2019-04-26	Negative
1809	1D	2019-04-27	Negative
1810	1D	2019-05-02	Positive
1811	1D	2019-05-05	Negative
1812	1D	2019-05-11	Positive
1813	1D	2019-05-14	Negative
1814	1D	2019-05-21	Negative
1815	1D	2019-05-24	Positive
1816	1D	2019-05-25	Negative
1817	1D	2019-05-28	Positive
1818	1D	2019-05-30	Negative
1819	1D	2019-06-01	Negative
1820	2A	2018-07-13	Negative
1821	2A	2018-07-14	Negative
1822	2A	2018-07-16	Negative
1823	2A	2018-07-17	Negative
1824	2A	2018-07-19	Negative
1825	2A	2018-07-20	Positive
1826	2A	2018-07-21	Negative
1827	2A	2018-07-22	Negative
1828	2A	2018-07-23	Negative
1829	2A	2018-07-25	Negative
1830	2A	2018-07-26	Negative
1831	2A	2018-07-27	Negative
1832	2A	2018-07-28	Negative
1833	2A	2018-07-29	Negative
1834	2A	2018-07-30	Negative
1835	2A	2018-07-31	Negative
1836	2A	2018-08-02	Negative
1837	2A	2018-08-05	Negative
1838	2A	2018-08-08	Negative
1839	2A	2018-08-10	Negative
1840	2A	2018-08-15	Negative
1841	2A	2018-09-04	Negative
1842	2A	2018-09-09	Negative
1843	2A	2018-09-10	Negative
1844	2A	2018-09-13	Negative
1845	2A	2018-09-16	Negative
1846	2A	2018-09-19	Negative
1847	2A	2018-09-20	Negative
1848	2A	2018-09-21	Negative
1849	2A	2018-09-22	Negative
1850	2A	2018-09-23	Negative
1851	2A	2018-09-28	Negative
1852	2A	2018-09-29	Negative
1853	2A	2018-09-30	Negative
1854	2A	2018-10-01	Negative
1855	2A	2018-10-20	Negative
1856	2A	2018-10-21	Negative
1857	2A	2018-10-22	Negative
1858	2A	2018-10-23	Negative
1859	2A	2018-10-24	Negative
1860	2A	2018-10-25	Negative
1861	2A	2018-10-26	Negative
1862	2A	2018-10-27	Negative
1863	2A	2018-10-28	Negative
1864	2A	2018-10-29	Negative
1865	2A	2018-10-30	Positive
1866	2A	2018-10-31	Negative
1867	2A	2018-11-01	Negative
1868	2A	2018-11-02	Negative
1869	2A	2018-11-03	Negative
1870	2A	2018-11-04	Positive
1871	2A	2018-11-05	Negative
1872	2A	2018-11-06	Negative
1873	2A	2018-11-07	Negative
1874	2A	2018-11-08	Negative
1875	2A	2018-11-09	Negative
1876	2A	2018-11-10	Negative
1877	2A	2018-11-11	Negative
1878	2A	2018-11-12	Negative
1879	2A	2018-11-13	Negative
1880	2A	2018-11-14	Negative
1881	2A	2018-11-15	Negative
1882	2A	2018-11-16	Negative
1883	2A	2018-11-18	Negative
1884	2A	2018-11-19	Positive
1885	2A	2018-11-20	Negative
1886	2A	2018-11-21	Negative
1887	2A	2018-11-22	Negative
1888	2A	2018-11-23	Negative
1889	2A	2018-11-24	Negative
1890	2A	2018-11-25	Negative
1891	2A	2018-11-26	Negative
1892	2A	2018-11-27	Negative
1893	2A	2018-11-28	Negative
1894	2A	2018-11-29	Negative
1895	2A	2018-11-30	Negative
1896	2A	2018-12-01	Negative
1897	2A	2018-12-02	Negative
1898	2A	2018-12-03	Negative
1899	2A	2018-12-04	Negative
1900	2A	2018-12-05	Positive
1901	2A	2018-12-06	Negative
1902	2A	2018-12-07	Negative
1903	2A	2018-12-08	Negative
1904	2A	2018-12-09	Negative
1905	2A	2018-12-10	Negative
1906	2A	2018-12-11	Negative
1907	2A	2018-12-12	Negative
1908	2A	2018-12-13	Negative
1909	2A	2018-12-14	Negative
1910	2A	2018-12-15	Negative
1911	2A	2018-12-16	Negative
1912	2A	2018-12-17	Negative
1913	2A	2018-12-18	Negative
1914	2A	2018-12-19	Negative
1915	2A	2018-12-20	Negative
1916	2A	2018-12-21	Negative
1917	2A	2018-12-22	Negative
1918	2A	2018-12-23	Negative
1919	2A	2018-12-24	Negative
1920	2A	2018-12-25	Negative
1921	2A	2018-12-26	Negative
1922	2A	2018-12-27	Negative
1923	2A	2018-12-28	Negative
1924	2A	2018-12-29	Negative
1925	2A	2018-12-30	Negative
1926	2A	2018-12-31	Negative
1927	2A	2019-01-01	Negative
1928	2A	2019-01-02	Negative
1929	2A	2019-01-03	Negative
1930	2A	2019-01-04	Negative
1931	2A	2019-01-05	Negative
1932	2A	2019-01-06	Negative
1933	2A	2019-01-07	Negative
1934	2A	2019-01-08	Negative
1935	2A	2019-01-09	Negative
1936	2A	2019-01-10	Negative
1937	2A	2019-01-11	Negative
1938	2A	2019-01-12	Negative
1939	2A	2019-01-13	Negative
1940	2A	2019-01-14	Negative
1941	2A	2019-01-15	Negative
1942	2A	2019-01-16	Negative
1943	2A	2019-01-17	Negative
1944	2A	2019-01-18	Negative
1945	2A	2019-01-19	Negative
1946	2A	2019-01-20	Negative
1947	2A	2019-01-21	Negative
1948	2A	2019-01-22	Negative
1949	2A	2019-01-23	Negative
1950	2A	2019-01-24	Negative
1951	2A	2019-01-25	Negative
1952	2A	2019-01-26	Negative
1953	2A	2019-01-27	Negative
1954	2A	2019-01-28	Negative
1955	2A	2019-01-29	Negative
1956	2A	2019-01-30	Negative
1957	2A	2019-01-31	Negative
1958	2A	2019-02-01	Negative
1959	2A	2019-02-02	Negative
1960	2A	2019-02-03	Negative
1961	2A	2019-02-04	Negative
1962	2A	2019-02-05	Negative
1963	2A	2019-02-06	Negative
1964	2A	2019-02-07	Negative
1965	2A	2019-02-08	Negative
1966	2A	2019-02-09	Negative
1967	2A	2019-02-10	Negative
1968	2A	2019-02-11	Negative
1969	2A	2019-02-12	Negative
1970	2A	2019-02-13	Negative
1971	2A	2019-02-14	Negative
1972	2A	2019-02-15	Positive
1973	2A	2019-02-16	Negative
1974	2A	2019-02-17	Negative
1975	2A	2019-02-18	Negative
1976	2A	2019-02-19	Negative
1977	2A	2019-02-20	Negative
1978	2A	2019-02-21	Negative
1979	2A	2019-02-22	Negative
1980	2A	2019-02-23	Negative
1981	2A	2019-02-24	Positive
1982	2A	2019-02-25	Negative
1983	2A	2019-02-26	Negative
1984	2A	2019-02-27	Negative
1985	2A	2019-02-28	Negative
1986	2A	2019-03-01	Negative
1987	2A	2019-03-02	Negative
1988	2A	2019-03-04	Negative
1989	2A	2019-03-05	Negative
1990	2A	2019-03-06	Negative
1991	2A	2019-03-07	Negative
1992	2A	2019-03-08	Negative
1993	2A	2019-03-09	Negative
1994	2A	2019-03-11	Negative
1995	2A	2019-03-15	Negative
1996	2A	2019-03-17	Negative
1997	2A	2019-03-18	Negative
1998	2A	2019-03-19	Negative
1999	2A	2019-03-23	Negative
[truncated: 3,244 more rows]
